# Supplementary material for: Swiprosin-1 Negatively Regulates Osteoclast Differentiation and Bone Resorption via Akt/MAPK/NF-κB Pathway and αvβ3 Integrin-Dependent Signaling
Source: Int J Mol Sci. 2025 Sep 4;26(17):8613. doi: 10.3390/ijms26178613 (PMC12429813; doi:10.3390/ijms26178613)
Supplement: Supplementary file 1 [file ijms-26-08613-s001.zip]

Archive with 1 entries (1 files):
- ijms-3832723-supplementary.pdf
